# Supplementary material for: Mechanistic Studies and a Retrospective Cohort Study: The Interaction between PPAR Agonists and Immunomodulatory Agents in Multiple Myeloma
Source: Cancers (Basel). 2022 Oct 27;14(21):5272. doi: 10.3390/cancers14215272 (PMC9657746; doi:10.3390/cancers14215272)
Supplement: Supplementary file 1 [file cancers-14-05272-s001.zip]

Archive with 1 entries (1 files):
- cancers-1952052-supplementary.pdf
